# Supplementary material for: Characterization of Glutathione Dithiophosphates as Long-Acting H2S Donors
Source: Int J Mol Sci. 2023 Jul 4;24(13):11063. doi: 10.3390/ijms241311063 (PMC10342186; doi:10.3390/ijms241311063)
Supplement: Supplementary file 1 [file ijms-24-11063-s001.zip]

Archive with 1 entries (1 files):
- ijms-2471603-supplementary.pdf
